# Supplementary material for: High Protein Oral Nutritional Supplements Enable the Majority of Cancer Patients to Meet Protein Intake Recommendations during Systemic Anti-Cancer Treatment: A Randomised Controlled Parallel-Group Study
Source: Nutrients. 2023 Dec 7;15(24):5030. doi: 10.3390/nu15245030 (PMC10745925; doi:10.3390/nu15245030)
Supplement: Supplementary file 1 [file nutrients-15-05030-s001.zip]

Archive with 1 entries (1 files):
- nutrients-2665152-supplementary.pdf
